# Supplementary material for: Neuroprotection and Mechanism of Gas-miR36-5p from Gastrodia elata in an Alzheimer’s Disease Model by Regulating Glycogen Synthase Kinase-3β
Source: Int J Mol Sci. 2023 Dec 9;24(24):17295. doi: 10.3390/ijms242417295 (PMC10744203; doi:10.3390/ijms242417295)
Supplement: Supplementary file 1 [file ijms-24-17295-s001.zip]

Archive with 4 entries (3 files):
- Datasheets of Tau related primary antibody/
- Datasheets of Tau related primary antibody/Abcam p-Tau Ser396 32057 Datasheet.pdf
- Datasheets of Tau related primary antibody/Abcam p-Tau Thr 181 254409.pdf
- Datasheets of Tau related primary antibody/Proteintech Tau 66499-1-Ig datasheet.pdf
